# Supplementary material for: Degree Correlations in Directed Scale-Free Networks
Source: PLoS One. 2014 Oct 13;9(10):e110121. doi: 10.1371/journal.pone.0110121 (PMC4195702; doi:10.1371/journal.pone.0110121)
Supplement: File S1 — Raw data files. (GZ) [file pone.0110121.s001.gz]

Archive with 5 entries (5 files):
- Lower.txt
- Out-in.txt
- Scatter.txt
- Upper.txt
- README
