# Supplementary material for: Degree Correlations in Directed Scale-Free Networks
Source: PLoS One. 2014 Oct 13;9(10):e110121. doi: 10.1371/journal.pone.0110121 (PMC4195702; doi:10.1371/journal.pone.0110121)
Supplement: File S1 — Raw data files. (GZ) [file pone.0110121.s001.gz › Lower.txt]

0.0000000000000	0.0000000000000	0.6931471806000	1.0986122887000	1.3862943611000	1.6094379124000	1.7917594692000	1.9459101491000	2.0794415417000	2.1972245773000	2.3025850930000	2.3025850930000	2.3978952728000	2.4849066498000	2.5649493575000	2.5649493575000	2.6390573296000	2.7080502011000	2.7725887222000	2.7725887222000	2.8332133441000	2.8903717579000	2.8903717579000	2.9444389792000	2.9957322736000	2.9957322736000	3.0445224377000	3.0910424534000	3.0910424534000	3.1354942159000	3.1354942159000	3.1780538303000	3.2188758249000	3.2188758249000	3.2580965380000	3.2580965380000	3.2958368660000	3.2958368660000	3.3322045102000	3.3322045102000	3.3672958300000	3.3672958300000	3.4011973817000	3.4011973817000	3.4339872045000	3.4339872045000	3.4657359028000	3.4657359028000	3.4965075615000	3.4965075615000
	0.0000000000000	0.0000000000000	0.0000000000000	0.6931471806000	0.6931471806000	1.0986122887000	1.0986122887000	1.3862943611000	1.3862943611000	1.6094379124000	1.6094379124000	1.6094379124000	1.7917594692000	1.7917594692000	1.9459101491000	1.9459101491000	1.9459101491000	2.0794415417000	2.0794415417000	2.0794415417000	2.1972245773000	2.1972245773000	2.1972245773000	2.3025850930000	2.3025850930000	2.3025850930000	2.3978952728000	2.3978952728000	2.3978952728000	2.4849066498000	2.4849066498000	2.4849066498000	2.4849066498000	2.5649493575000	2.5649493575000	2.5649493575000	2.6390573296000	2.6390573296000	2.6390573296000	2.6390573296000	2.7080502011000	2.7080502011000	2.7080502011000	2.7080502011000	2.7725887222000	2.7725887222000	2.7725887222000	2.7725887222000	2.8332133441000
		0.0000000000000	0.0000000000000	0.0000000000000	0.0000000000000	0.6931471806000	0.6931471806000	0.6931471806000	1.0986122887000	1.0986122887000	1.0986122887000	1.0986122887000	1.3862943611000	1.3862943611000	1.3862943611000	1.3862943611000	1.6094379124000	1.6094379124000	1.6094379124000	1.6094379124000	1.7917594692000	1.7917594692000	1.7917594692000	1.7917594692000	1.9459101491000	1.9459101491000	1.9459101491000	1.9459101491000	1.9459101491000	2.0794415417000	2.0794415417000	2.0794415417000	2.0794415417000	2.0794415417000	2.1972245773000	2.1972245773000	2.1972245773000	2.1972245773000	2.1972245773000	2.1972245773000	2.3025850930000	2.3025850930000	2.3025850930000	2.3025850930000	2.3025850930000	2.3025850930000	2.3978952728000	2.3978952728000	2.3978952728000
			0.0000000000000	0.0000000000000	0.0000000000000	0.0000000000000	0.0000000000000	0.6931471806000	0.6931471806000	0.6931471806000	0.6931471806000	0.6931471806000	1.0986122887000	1.0986122887000	1.0986122887000	1.0986122887000	1.0986122887000	1.3862943611000	1.3862943611000	1.3862943611000	1.3862943611000	1.3862943611000	1.6094379124000	1.6094379124000	1.6094379124000	1.6094379124000	1.6094379124000	1.6094379124000	1.6094379124000	1.7917594692000	1.7917594692000	1.7917594692000	1.7917594692000	1.7917594692000	1.7917594692000	1.9459101491000	1.9459101491000	1.9459101491000	1.9459101491000	1.9459101491000	1.9459101491000	1.9459101491000	1.9459101491000	2.0794415417000	2.0794415417000	2.0794415417000	2.0794415417000	2.0794415417000	2.0794415417000
				0.0000000000000	0.0000000000000	0.0000000000000	0.0000000000000	0.0000000000000	0.0000000000000	0.6931471806000	0.6931471806000	0.6931471806000	0.6931471806000	0.6931471806000	0.6931471806000	1.0986122887000	1.0986122887000	1.0986122887000	1.0986122887000	1.0986122887000	1.0986122887000	1.0986122887000	1.3862943611000	1.3862943611000	1.3862943611000	1.3862943611000	1.3862943611000	1.3862943611000	1.3862943611000	1.3862943611000	1.6094379124000	1.6094379124000	1.6094379124000	1.6094379124000	1.6094379124000	1.6094379124000	1.6094379124000	1.6094379124000	1.7917594692000	1.7917594692000	1.7917594692000	1.7917594692000	1.7917594692000	1.7917594692000	1.7917594692000	1.7917594692000	1.7917594692000	1.7917594692000	1.9459101491000
					0.0000000000000	0.0000000000000	0.0000000000000	0.0000000000000	0.0000000000000	0.0000000000000	0.0000000000000	0.6931471806000	0.6931471806000	0.6931471806000	0.6931471806000	0.6931471806000	0.6931471806000	0.6931471806000	0.6931471806000	1.0986122887000	1.0986122887000	1.0986122887000	1.0986122887000	1.0986122887000	1.0986122887000	1.0986122887000	1.0986122887000	1.0986122887000	1.3862943611000	1.3862943611000	1.3862943611000	1.3862943611000	1.3862943611000	1.3862943611000	1.3862943611000	1.3862943611000	1.3862943611000	1.3862943611000	1.6094379124000	1.6094379124000	1.6094379124000	1.6094379124000	1.6094379124000	1.6094379124000	1.6094379124000	1.6094379124000	1.6094379124000	1.6094379124000	1.6094379124000
						0.0000000000000	0.0000000000000	0.0000000000000	0.0000000000000	0.0000000000000	0.0000000000000	0.0000000000000	0.0000000000000	0.0000000000000	0.6931471806000	0.6931471806000	0.6931471806000	0.6931471806000	0.6931471806000	0.6931471806000	0.6931471806000	0.6931471806000	0.6931471806000	1.0986122887000	1.0986122887000	1.0986122887000	1.0986122887000	1.0986122887000	1.0986122887000	1.0986122887000	1.0986122887000	1.0986122887000	1.0986122887000	1.0986122887000	1.3862943611000	1.3862943611000	1.3862943611000	1.3862943611000	1.3862943611000	1.3862943611000	1.3862943611000	1.3862943611000	1.3862943611000	1.3862943611000	1.3862943611000	1.3862943611000	1.3862943611000	1.6094379124000	1.6094379124000
							0.0000000000000	0.0000000000000	0.0000000000000	0.0000000000000	0.0000000000000	0.0000000000000	0.0000000000000	0.0000000000000	0.0000000000000	0.0000000000000	0.6931471806000	0.6931471806000	0.6931471806000	0.6931471806000	0.6931471806000	0.6931471806000	0.6931471806000	0.6931471806000	0.6931471806000	0.6931471806000	0.6931471806000	1.0986122887000	1.0986122887000	1.0986122887000	1.0986122887000	1.0986122887000	1.0986122887000	1.0986122887000	1.0986122887000	1.0986122887000	1.0986122887000	1.0986122887000	1.0986122887000	1.0986122887000	1.0986122887000	1.3862943611000	1.3862943611000	1.3862943611000	1.3862943611000	1.3862943611000	1.3862943611000	1.3862943611000	1.3862943611000
								0.0000000000000	0.0000000000000	0.0000000000000	0.0000000000000	0.0000000000000	0.0000000000000	0.0000000000000	0.0000000000000	0.0000000000000	0.0000000000000	0.0000000000000	0.6931471806000	0.6931471806000	0.6931471806000	0.6931471806000	0.6931471806000	0.6931471806000	0.6931471806000	0.6931471806000	0.6931471806000	0.6931471806000	0.6931471806000	0.6931471806000	0.6931471806000	1.0986122887000	1.0986122887000	1.0986122887000	1.0986122887000	1.0986122887000	1.0986122887000	1.0986122887000	1.0986122887000	1.0986122887000	1.0986122887000	1.0986122887000	1.0986122887000	1.0986122887000	1.0986122887000	1.0986122887000	1.0986122887000	1.0986122887000	1.3862943611000
									0.0000000000000	0.0000000000000	0.0000000000000	0.0000000000000	0.0000000000000	0.0000000000000	0.0000000000000	0.0000000000000	0.0000000000000	0.0000000000000	0.0000000000000	0.0000000000000	0.0000000000000	0.6931471806000	0.6931471806000	0.6931471806000	0.6931471806000	0.6931471806000	0.6931471806000	0.6931471806000	0.6931471806000	0.6931471806000	0.6931471806000	0.6931471806000	0.6931471806000	0.6931471806000	0.6931471806000	0.6931471806000	1.0986122887000	1.0986122887000	1.0986122887000	1.0986122887000	1.0986122887000	1.0986122887000	1.0986122887000	1.0986122887000	1.0986122887000	1.0986122887000	1.0986122887000	1.0986122887000	1.0986122887000
										0.0000000000000	0.0000000000000	0.0000000000000	0.0000000000000	0.0000000000000	0.0000000000000	0.0000000000000	0.0000000000000	0.0000000000000	0.0000000000000	0.0000000000000	0.0000000000000	0.0000000000000	0.0000000000000	0.6931471806000	0.6931471806000	0.6931471806000	0.6931471806000	0.6931471806000	0.6931471806000	0.6931471806000	0.6931471806000	0.6931471806000	0.6931471806000	0.6931471806000	0.6931471806000	0.6931471806000	0.6931471806000	0.6931471806000	0.6931471806000	0.6931471806000	0.6931471806000	1.0986122887000	1.0986122887000	1.0986122887000	1.0986122887000	1.0986122887000	1.0986122887000	1.0986122887000	1.0986122887000
											0.0000000000000	0.0000000000000	0.0000000000000	0.0000000000000	0.0000000000000	0.0000000000000	0.0000000000000	0.0000000000000	0.0000000000000	0.0000000000000	0.0000000000000	0.0000000000000	0.0000000000000	0.0000000000000	0.0000000000000	0.0000000000000	0.6931471806000	0.6931471806000	0.6931471806000	0.6931471806000	0.6931471806000	0.6931471806000	0.6931471806000	0.6931471806000	0.6931471806000	0.6931471806000	0.6931471806000	0.6931471806000	0.6931471806000	0.6931471806000	0.6931471806000	0.6931471806000	0.6931471806000	0.6931471806000	0.6931471806000	0.6931471806000	1.0986122887000	1.0986122887000	1.0986122887000
												0.0000000000000	0.0000000000000	0.0000000000000	0.0000000000000	0.0000000000000	0.0000000000000	0.0000000000000	0.0000000000000	0.0000000000000	0.0000000000000	0.0000000000000	0.0000000000000	0.0000000000000	0.0000000000000	0.0000000000000	0.0000000000000	0.0000000000000	0.6931471806000	0.6931471806000	0.6931471806000	0.6931471806000	0.6931471806000	0.6931471806000	0.6931471806000	0.6931471806000	0.6931471806000	0.6931471806000	0.6931471806000	0.6931471806000	0.6931471806000	0.6931471806000	0.6931471806000	0.6931471806000	0.6931471806000	0.6931471806000	0.6931471806000	0.6931471806000	0.6931471806000
													0.0000000000000	0.0000000000000	0.0000000000000	0.0000000000000	0.0000000000000	0.0000000000000	0.0000000000000	0.0000000000000	0.0000000000000	0.0000000000000	0.0000000000000	0.0000000000000	0.0000000000000	0.0000000000000	0.0000000000000	0.0000000000000	0.0000000000000	0.0000000000000	0.0000000000000	0.6931471806000	0.6931471806000	0.6931471806000	0.6931471806000	0.6931471806000	0.6931471806000	0.6931471806000	0.6931471806000	0.6931471806000	0.6931471806000	0.6931471806000	0.6931471806000	0.6931471806000	0.6931471806000	0.6931471806000	0.6931471806000	0.6931471806000	0.6931471806000
														0.0000000000000	0.0000000000000	0.0000000000000	0.0000000000000	0.0000000000000	0.0000000000000	0.0000000000000	0.0000000000000	0.0000000000000	0.0000000000000	0.0000000000000	0.0000000000000	0.0000000000000	0.0000000000000	0.0000000000000	0.0000000000000	0.0000000000000	0.0000000000000	0.0000000000000	0.0000000000000	0.0000000000000	0.6931471806000	0.6931471806000	0.6931471806000	0.6931471806000	0.6931471806000	0.6931471806000	0.6931471806000	0.6931471806000	0.6931471806000	0.6931471806000	0.6931471806000	0.6931471806000	0.6931471806000	0.6931471806000	0.6931471806000
															0.0000000000000	0.0000000000000	0.0000000000000	0.0000000000000	0.0000000000000	0.0000000000000	0.0000000000000	0.0000000000000	0.0000000000000	0.0000000000000	0.0000000000000	0.0000000000000	0.0000000000000	0.0000000000000	0.0000000000000	0.0000000000000	0.0000000000000	0.0000000000000	0.0000000000000	0.0000000000000	0.0000000000000	0.0000000000000	0.0000000000000	0.6931471806000	0.6931471806000	0.6931471806000	0.6931471806000	0.6931471806000	0.6931471806000	0.6931471806000	0.6931471806000	0.6931471806000	0.6931471806000	0.6931471806000	0.6931471806000
																0.0000000000000	0.0000000000000	0.0000000000000	0.0000000000000	0.0000000000000	0.0000000000000	0.0000000000000	0.0000000000000	0.0000000000000	0.0000000000000	0.0000000000000	0.0000000000000	0.0000000000000	0.0000000000000	0.0000000000000	0.0000000000000	0.0000000000000	0.0000000000000	0.0000000000000	0.0000000000000	0.0000000000000	0.0000000000000	0.0000000000000	0.0000000000000	0.6931471806000	0.6931471806000	0.6931471806000	0.6931471806000	0.6931471806000	0.6931471806000	0.6931471806000	0.6931471806000	0.6931471806000	0.6931471806000
																	0.0000000000000	0.0000000000000	0.0000000000000	0.0000000000000	0.0000000000000	0.0000000000000	0.0000000000000	0.0000000000000	0.0000000000000	0.0000000000000	0.0000000000000	0.0000000000000	0.0000000000000	0.0000000000000	0.0000000000000	0.0000000000000	0.0000000000000	0.0000000000000	0.0000000000000	0.0000000000000	0.0000000000000	0.0000000000000	0.0000000000000	0.0000000000000	0.0000000000000	0.0000000000000	0.6931471806000	0.6931471806000	0.6931471806000	0.6931471806000	0.6931471806000	0.6931471806000	0.6931471806000
																		0.0000000000000	0.0000000000000	0.0000000000000	0.0000000000000	0.0000000000000	0.0000000000000	0.0000000000000	0.0000000000000	0.0000000000000	0.0000000000000	0.0000000000000	0.0000000000000	0.0000000000000	0.0000000000000	0.0000000000000	0.0000000000000	0.0000000000000	0.0000000000000	0.0000000000000	0.0000000000000	0.0000000000000	0.0000000000000	0.0000000000000	0.0000000000000	0.0000000000000	0.0000000000000	0.0000000000000	0.0000000000000	0.6931471806000	0.6931471806000	0.6931471806000	0.6931471806000
																			0.0000000000000	0.0000000000000	0.0000000000000	0.0000000000000	0.0000000000000	0.0000000000000	0.0000000000000	0.0000000000000	0.0000000000000	0.0000000000000	0.0000000000000	0.0000000000000	0.0000000000000	0.0000000000000	0.0000000000000	0.0000000000000	0.0000000000000	0.0000000000000	0.0000000000000	0.0000000000000	0.0000000000000	0.0000000000000	0.0000000000000	0.0000000000000	0.0000000000000	0.0000000000000	0.0000000000000	0.0000000000000	0.0000000000000	0.0000000000000	0.6931471806000
																				0.0000000000000	0.0000000000000	0.0000000000000	0.0000000000000	0.0000000000000	0.0000000000000	0.0000000000000	0.0000000000000	0.0000000000000	0.0000000000000	0.0000000000000	0.0000000000000	0.0000000000000	0.0000000000000	0.0000000000000	0.0000000000000	0.0000000000000	0.0000000000000	0.0000000000000	0.0000000000000	0.0000000000000	0.0000000000000	0.0000000000000	0.0000000000000	0.0000000000000	0.0000000000000	0.0000000000000	0.0000000000000	0.0000000000000	0.0000000000000
																					0.0000000000000	0.0000000000000	0.0000000000000	0.0000000000000	0.0000000000000	0.0000000000000	0.0000000000000	0.0000000000000	0.0000000000000	0.0000000000000	0.0000000000000	0.0000000000000	0.0000000000000	0.0000000000000	0.0000000000000	0.0000000000000	0.0000000000000	0.0000000000000	0.0000000000000	0.0000000000000	0.0000000000000	0.0000000000000	0.0000000000000	0.0000000000000	0.0000000000000	0.0000000000000	0.0000000000000	0.0000000000000	0.0000000000000
																						0.0000000000000	0.0000000000000	0.0000000000000	0.0000000000000	0.0000000000000	0.0000000000000	0.0000000000000	0.0000000000000	0.0000000000000	0.0000000000000	0.0000000000000	0.0000000000000	0.0000000000000	0.0000000000000	0.0000000000000	0.0000000000000	0.0000000000000	0.0000000000000	0.0000000000000	0.0000000000000	0.0000000000000	0.0000000000000	0.0000000000000	0.0000000000000	0.0000000000000	0.0000000000000	0.0000000000000	0.0000000000000
																							0.0000000000000	0.0000000000000	0.0000000000000	0.0000000000000	0.0000000000000	0.0000000000000	0.0000000000000	0.0000000000000	0.0000000000000	0.0000000000000	0.0000000000000	0.0000000000000	0.0000000000000	0.0000000000000	0.0000000000000	0.0000000000000	0.0000000000000	0.0000000000000	0.0000000000000	0.0000000000000	0.0000000000000	0.0000000000000	0.0000000000000	0.0000000000000	0.0000000000000	0.0000000000000	0.0000000000000
																								0.0000000000000	0.0000000000000	0.0000000000000	0.0000000000000	0.0000000000000	0.0000000000000	0.0000000000000	0.0000000000000	0.0000000000000	0.0000000000000	0.0000000000000	0.0000000000000	0.0000000000000	0.0000000000000	0.0000000000000	0.0000000000000	0.0000000000000	0.0000000000000	0.0000000000000	0.0000000000000	0.0000000000000	0.0000000000000	0.0000000000000	0.0000000000000	0.0000000000000	0.0000000000000
																									0.0000000000000	0.0000000000000	0.0000000000000	0.0000000000000	0.0000000000000	0.0000000000000	0.0000000000000	0.0000000000000	0.0000000000000	0.0000000000000	0.0000000000000	0.0000000000000	0.0000000000000	0.0000000000000	0.0000000000000	0.0000000000000	0.0000000000000	0.0000000000000	0.0000000000000	0.0000000000000	0.0000000000000	0.0000000000000	0.0000000000000	0.0000000000000	0.0000000000000
																										0.0000000000000	0.0000000000000	0.0000000000000	0.0000000000000	0.0000000000000	0.0000000000000	0.0000000000000	0.0000000000000	0.0000000000000	0.0000000000000	0.0000000000000	0.0000000000000	0.0000000000000	0.0000000000000	0.0000000000000	0.0000000000000	0.0000000000000	0.0000000000000	0.0000000000000	0.0000000000000	0.0000000000000	0.0000000000000	0.0000000000000	0.0000000000000
																											0.0000000000000	0.0000000000000	0.0000000000000	0.0000000000000	0.0000000000000	0.0000000000000	0.0000000000000	0.0000000000000	0.0000000000000	0.0000000000000	0.0000000000000	0.0000000000000	0.0000000000000	0.0000000000000	0.0000000000000	0.0000000000000	0.0000000000000	0.0000000000000	0.0000000000000	0.0000000000000	0.0000000000000	0.0000000000000	0.0000000000000
																												0.0000000000000	0.0000000000000	0.0000000000000	0.0000000000000	0.0000000000000	0.0000000000000	0.0000000000000	0.0000000000000	0.0000000000000	0.0000000000000	0.0000000000000	0.0000000000000	0.0000000000000	0.0000000000000	0.0000000000000	0.0000000000000	0.0000000000000	0.0000000000000	0.0000000000000	0.0000000000000	0.0000000000000	0.0000000000000
																													0.0000000000000	0.0000000000000	0.0000000000000	0.0000000000000	0.0000000000000	0.0000000000000	0.0000000000000	0.0000000000000	0.0000000000000	0.0000000000000	0.0000000000000	0.0000000000000	0.0000000000000	0.0000000000000	0.0000000000000	0.0000000000000	0.0000000000000	0.0000000000000	0.0000000000000	0.0000000000000	0.0000000000000
																														0.0000000000000	0.0000000000000	0.0000000000000	0.0000000000000	0.0000000000000	0.0000000000000	0.0000000000000	0.0000000000000	0.0000000000000	0.0000000000000	0.0000000000000	0.0000000000000	0.0000000000000	0.0000000000000	0.0000000000000	0.0000000000000	0.0000000000000	0.0000000000000	0.0000000000000	0.0000000000000
																															0.0000000000000	0.0000000000000	0.0000000000000	0.0000000000000	0.0000000000000	0.0000000000000	0.0000000000000	0.0000000000000	0.0000000000000	0.0000000000000	0.0000000000000	0.0000000000000	0.0000000000000	0.0000000000000	0.0000000000000	0.0000000000000	0.0000000000000	0.0000000000000	0.0000000000000
																																0.0000000000000	0.0000000000000	0.0000000000000	0.0000000000000	0.0000000000000	0.0000000000000	0.0000000000000	0.0000000000000	0.0000000000000	0.0000000000000	0.0000000000000	0.0000000000000	0.0000000000000	0.0000000000000	0.0000000000000	0.0000000000000	0.0000000000000	0.0000000000000
																																	0.0000000000000	0.0000000000000	0.0000000000000	0.0000000000000	0.0000000000000	0.0000000000000	0.0000000000000	0.0000000000000	0.0000000000000	0.0000000000000	0.0000000000000	0.0000000000000	0.0000000000000	0.0000000000000	0.0000000000000	0.0000000000000	0.0000000000000
																																		0.0000000000000	0.0000000000000	0.0000000000000	0.0000000000000	0.0000000000000	0.0000000000000	0.0000000000000	0.0000000000000	0.0000000000000	0.0000000000000	0.0000000000000	0.0000000000000	0.0000000000000	0.0000000000000	0.0000000000000	0.0000000000000
																																			0.0000000000000	0.0000000000000	0.0000000000000	0.0000000000000	0.0000000000000	0.0000000000000	0.0000000000000	0.0000000000000	0.0000000000000	0.0000000000000	0.0000000000000	0.0000000000000	0.0000000000000	0.0000000000000	0.0000000000000
																																				0.0000000000000	0.0000000000000	0.0000000000000	0.0000000000000	0.0000000000000	0.0000000000000	0.0000000000000	0.0000000000000	0.0000000000000	0.0000000000000	0.0000000000000	0.0000000000000	0.0000000000000	0.0000000000000
																																					0.0000000000000	0.0000000000000	0.0000000000000	0.0000000000000	0.0000000000000	0.0000000000000	0.0000000000000	0.0000000000000	0.0000000000000	0.0000000000000	0.0000000000000	0.0000000000000	0.0000000000000
																																						0.0000000000000	0.0000000000000	0.0000000000000	0.0000000000000	0.0000000000000	0.0000000000000	0.0000000000000	0.0000000000000	0.0000000000000	0.0000000000000	0.0000000000000	0.0000000000000
																																							0.0000000000000	0.0000000000000	0.0000000000000	0.0000000000000	0.0000000000000	0.0000000000000	0.0000000000000	0.0000000000000	0.0000000000000	0.0000000000000	0.0000000000000
																																								0.0000000000000	0.0000000000000	0.0000000000000	0.0000000000000	0.0000000000000	0.0000000000000	0.0000000000000	0.0000000000000	0.0000000000000	0.0000000000000
																																									0.0000000000000	0.0000000000000	0.0000000000000	0.0000000000000	0.0000000000000	0.0000000000000	0.0000000000000	0.0000000000000	0.0000000000000
																																										0.0000000000000	0.0000000000000	0.0000000000000	0.0000000000000	0.0000000000000	0.0000000000000	0.0000000000000	0.0000000000000
																																											0.0000000000000	0.0000000000000	0.0000000000000	0.0000000000000	0.0000000000000	0.0000000000000	0.0000000000000
																																												0.0000000000000	0.0000000000000	0.0000000000000	0.0000000000000	0.0000000000000	0.0000000000000
																																													0.0000000000000	0.0000000000000	0.0000000000000	0.0000000000000	0.0000000000000
																																														0.0000000000000	0.0000000000000	0.0000000000000	0.0000000000000
																																															0.0000000000000	0.0000000000000	0.0000000000000
																																																0.0000000000000	0.0000000000000
																																																	0.0000000000000

[truncated: 50 more columns]
