# Supplementary material for: Degree Correlations in Directed Scale-Free Networks
Source: PLoS One. 2014 Oct 13;9(10):e110121. doi: 10.1371/journal.pone.0110121 (PMC4195702; doi:10.1371/journal.pone.0110121)
Supplement: File S1 — Raw data files. (GZ) [file pone.0110121.s001.gz › Out-in.txt]

-0.3619121001000	-0.3402064802000	-0.3206915537000	-0.3011239638000	-0.2765061040000	-0.2527590572000	-0.2380124998000	-0.2199737183000	-0.2012129383000	-0.1881556745000	-0.1741074246000	-0.1617858655000	-0.1531684523000	-0.1378510754000	-0.1277945476000	-0.1242944977000	-0.1146111604000	-0.1056946493000	-0.0971281998700	-0.0932504085500	-0.0864065882300	-0.0813246029700	-0.0766253001900	-0.0750986998400	-0.0675219188200	-0.0645170512100	-0.0607793537400	-0.0584232720200	-0.0548907217800	-0.0541605573300	-0.0503149884600	-0.0497828697700	-0.0464289142200
-0.3402064802000	-0.3462484664000	-0.3272652335000	-0.3070137583000	-0.2861688036000	-0.2644808399000	-0.2427412994000	-0.2232777033000	-0.2065564696000	-0.1919028729000	-0.1764510716000	-0.1635518153000	-0.1521524856000	-0.1422606799000	-0.1347903054000	-0.1207858569000	-0.1133540303000	-0.1092104850000	-0.1006499122000	-0.0922605915900	-0.0886928007600	-0.0831745797400	-0.0775630864800	-0.0739747179600	-0.0668719859400	-0.0656446807700	-0.0613642413800	-0.0569971124400	-0.0540141924300	-0.0533244806500	-0.0520823041300	-0.0473969842400	-0.0471526012400
-0.3206915537000	-0.3272652335000	-0.3316208789000	-0.3098955552000	-0.2832052817000	-0.2628233598000	-0.2444833379000	-0.2264695332000	-0.2069905838000	-0.1953254445000	-0.1781093805000	-0.1663271694000	-0.1586122891000	-0.1450982124000	-0.1372336542000	-0.1250151274000	-0.1177571333000	-0.1078811624000	-0.1003634260000	-0.0954594422900	-0.0905022433700	-0.0809505315200	-0.0753463994100	-0.0749309868300	-0.0685206624100	-0.0682344105300	-0.0611917154300	-0.0576122949100	-0.0565053721300	-0.0526760066900	-0.0495022505400	-0.0483774806000	-0.0466714423000
-0.3011239638000	-0.3070137583000	-0.3098955552000	-0.3145573569000	-0.2930007729000	-0.2708455485000	-0.2494595448000	-0.2292328176000	-0.2136255757000	-0.1958470100000	-0.1816522900000	-0.1706445553000	-0.1568725910000	-0.1444512669000	-0.1374521624000	-0.1274664948000	-0.1162974215000	-0.1089047843000	-0.1007294612000	-0.0956414410800	-0.0883304153400	-0.0815840408800	-0.0797393025500	-0.0733933445700	-0.0685713273900	-0.0654615436400	-0.0633053707500	-0.0578479115200	-0.0565073490800	-0.0534941932200	-0.0509501867100	-0.0471225848300	-0.0468011281900
-0.2765061040000	-0.2861688036000	-0.2832052817000	-0.2930007729000	-0.2951263842000	-0.2691788018000	-0.2545272932000	-0.2280950121000	-0.2115752781000	-0.1977516412000	-0.1833068633000	-0.1732859371000	-0.1546474568000	-0.1469151121000	-0.1307410851000	-0.1226339034000	-0.1155497103000	-0.1091591137000	-0.1017755939000	-0.0957383960400	-0.0883730783100	-0.0824379350100	-0.0800827898000	-0.0739095408000	-0.0679803308100	-0.0649243797300	-0.0621192564000	-0.0585575640900	-0.0556395232200	-0.0533578156600	-0.0503320797900	-0.0464721603600	-0.0455441755900
-0.2527590572000	-0.2644808399000	-0.2628233598000	-0.2708455485000	-0.2691788018000	-0.2732662609000	-0.2581716926000	-0.2320311919000	-0.2140785368000	-0.2016699950000	-0.1808377948000	-0.1698362865000	-0.1550146349000	-0.1460908779000	-0.1328803931000	-0.1236772503000	-0.1180535325000	-0.1113583284000	-0.1054708889000	-0.0939210874100	-0.0893634556600	-0.0839393017800	-0.0758453167700	-0.0734974579700	-0.0686374882200	-0.0633979658900	-0.0615903523800	-0.0563413075900	-0.0532915199900	-0.0513621620200	-0.0488906594400	-0.0487025539000	-0.0435148677200
-0.2380124998000	-0.2427412994000	-0.2444833379000	-0.2494595448000	-0.2545272932000	-0.2581716926000	-0.2550699969000	-0.2315494349000	-0.2127170742000	-0.1976800218000	-0.1824466926000	-0.1753426777000	-0.1564684401000	-0.1458221400000	-0.1368869728000	-0.1234727913000	-0.1166161981000	-0.1073402773000	-0.1019962662000	-0.0982932475200	-0.0880474682700	-0.0819819249100	-0.0744944789200	-0.0709510720400	-0.0691137450100	-0.0646930785700	-0.0610347060300	-0.0563340054500	-0.0550536969300	-0.0528321764000	-0.0490954284400	-0.0461330804200	-0.0445565372100
-0.2199737183000	-0.2232777033000	-0.2264695332000	-0.2292328176000	-0.2280950121000	-0.2320311919000	-0.2315494349000	-0.2316177925000	-0.2160362223000	-0.2018571066000	-0.1824896790000	-0.1733696025000	-0.1557693829000	-0.1479844982000	-0.1335530926000	-0.1242149288000	-0.1154892929000	-0.1057038199000	-0.1018695357000	-0.0948720806800	-0.0853630747400	-0.0776834552800	-0.0747392910400	-0.0732381210800	-0.0683205231800	-0.0611175505000	-0.0575940834800	-0.0545336995900	-0.0512380442400	-0.0512558888300	-0.0492914993600	-0.0441955836700	-0.0405121199200
-0.2012129383000	-0.2065564696000	-0.2069905838000	-0.2136255757000	-0.2115752781000	-0.2140785368000	-0.2127170742000	-0.2160362223000	-0.2129150397000	-0.1984313675000	-0.1826262994000	-0.1647787300000	-0.1548031180000	-0.1413140307000	-0.1311436198000	-0.1288135094000	-0.1139976374000	-0.1012914722000	-0.0985345198800	-0.0897554231100	-0.0848911196600	-0.0804425939700	-0.0734792295600	-0.0681600852800	-0.0666370657200	-0.0624522141400	-0.0563094078800	-0.0534031012300	-0.0521192891200	-0.0496507335800	-0.0455078968500	-0.0439623704000	-0.0427400499400
-0.1881556745000	-0.1919028729000	-0.1953254445000	-0.1958470100000	-0.1977516412000	-0.2016699950000	-0.1976800218000	-0.2018571066000	-0.1984313675000	-0.1949094217000	-0.1863362814000	-0.1683694522000	-0.1581080099000	-0.1428528460000	-0.1319381479000	-0.1213958707000	-0.1130312275000	-0.0999846764900	-0.0994386809900	-0.0891873495100	-0.0804455644900	-0.0783522330600	-0.0738951900700	-0.0686444590500	-0.0655551812100	-0.0613862756700	-0.0556604240300	-0.0537236166400	-0.0499704231700	-0.0454473861800	-0.0460567567100	-0.0427055569200	-0.0413542908700
-0.1741074246000	-0.1764510716000	-0.1781093805000	-0.1816522900000	-0.1833068633000	-0.1808377948000	-0.1824466926000	-0.1824896790000	-0.1826262994000	-0.1863362814000	-0.1810139473000	-0.1646859736000	-0.1508494677000	-0.1389699588000	-0.1312016122000	-0.1182651504000	-0.1126562429000	-0.1036624344000	-0.0967198605900	-0.0910429385200	-0.0786767831500	-0.0761695340400	-0.0688173492500	-0.0674053858600	-0.0593045748600	-0.0579432257900	-0.0537430748500	-0.0517177322300	-0.0498053749300	-0.0467959304700	-0.0437738136800	-0.0410825631100	-0.0398917005600
-0.1617858655000	-0.1635518153000	-0.1663271694000	-0.1706445553000	-0.1732859371000	-0.1698362865000	-0.1753426777000	-0.1733696025000	-0.1647787300000	-0.1683694522000	-0.1646859736000	-0.1622540874000	-0.1498806084000	-0.1407655024000	-0.1308502502000	-0.1172974619000	-0.1081968127000	-0.1037783322000	-0.0942143133700	-0.0883662279200	-0.0778133591200	-0.0761415260000	-0.0673068706800	-0.0668039499500	-0.0607596353000	-0.0591951433800	-0.0525676500100	-0.0517298045300	-0.0475785202900	-0.0460917978100	-0.0435624320300	-0.0415701767700	-0.0401103535600
-0.1531684523000	-0.1521524856000	-0.1586122891000	-0.1568725910000	-0.1546474568000	-0.1550146349000	-0.1564684401000	-0.1557693829000	-0.1548031180000	-0.1581080099000	-0.1508494677000	-0.1498806084000	-0.1462026315000	-0.1376776277000	-0.1233496374000	-0.1167838209000	-0.1092358659000	-0.0982757054200	-0.0890379269700	-0.0868396935600	-0.0773929464800	-0.0725422545000	-0.0707276233200	-0.0632645733100	-0.0574495804600	-0.0551571288600	-0.0536187582700	-0.0496343830600	-0.0459296652000	-0.0443223163700	-0.0421290316600	-0.0383748816500	-0.0350375903700
-0.1378510754000	-0.1422606799000	-0.1450982124000	-0.1444512669000	-0.1469151121000	-0.1460908779000	-0.1458221400000	-0.1479844982000	-0.1413140307000	-0.1428528460000	-0.1389699588000	-0.1407655024000	-0.1376776277000	-0.1330971869000	-0.1230100803000	-0.1096222164000	-0.1057711541000	-0.0961694206400	-0.0890406541400	-0.0817515635200	-0.0742319655100	-0.0676921588100	-0.0655712485200	-0.0610048488600	-0.0599129917100	-0.0524528810400	-0.0491279901500	-0.0470317505300	-0.0435538966200	-0.0410152193400	-0.0392638325800	-0.0367907673400	-0.0346338190700
-0.1277945476000	-0.1347903054000	-0.1372336542000	-0.1374521624000	-0.1307410851000	-0.1328803931000	-0.1368869728000	-0.1335530926000	-0.1311436198000	-0.1319381479000	-0.1312016122000	-0.1308502502000	-0.1233496374000	-0.1230100803000	-0.1227516859000	-0.1119253134000	-0.1034537526000	-0.0956528778000	-0.0883985516200	-0.0792135319600	-0.0734925240200	-0.0695673351300	-0.0660286875800	-0.0570995889600	-0.0560534760600	-0.0528906261800	-0.0488064269700	-0.0441515447500	-0.0440866699400	-0.0386386016200	-0.0375841611600	-0.0352630408200	-0.0323202117200
-0.1242944977000	-0.1207858569000	-0.1250151274000	-0.1274664948000	-0.1226339034000	-0.1236772503000	-0.1234727913000	-0.1242149288000	-0.1288135094000	-0.1213958707000	-0.1182651504000	-0.1172974619000	-0.1167838209000	-0.1096222164000	-0.1119253134000	-0.1082081354000	-0.0974118264400	-0.0895173683800	-0.0819334027900	-0.0761102027000	-0.0710491603500	-0.0643821459300	-0.0600651860400	-0.0603058062200	-0.0546813892000	-0.0519238077600	-0.0447985531400	-0.0433312149400	-0.0417112933900	-0.0365748573700	-0.0358104233500	-0.0360112280200	-0.0323790767000
-0.1146111604000	-0.1133540303000	-0.1177571333000	-0.1162974215000	-0.1155497103000	-0.1180535325000	-0.1166161981000	-0.1154892929000	-0.1139976374000	-0.1130312275000	-0.1126562429000	-0.1081968127000	-0.1092358659000	-0.1057711541000	-0.1034537526000	-0.0974118264400	-0.0988084342200	-0.0872159477200	-0.0823291888000	-0.0748093656300	-0.0703761708700	-0.0640629400400	-0.0598531979700	-0.0551621348300	-0.0520736920200	-0.0495927193100	-0.0462880827600	-0.0422350692500	-0.0378131934400	-0.0366718251700	-0.0334793716000	-0.0328698402000	-0.0291499600400
-0.1056946493000	-0.1092104850000	-0.1078811624000	-0.1089047843000	-0.1091591137000	-0.1113583284000	-0.1073402773000	-0.1057038199000	-0.1012914722000	-0.0999846764900	-0.1036624344000	-0.1037783322000	-0.0982757054200	-0.0961694206400	-0.0956528778000	-0.0895173683800	-0.0872159477200	-0.0845770947100	-0.0784545489000	-0.0719787744900	-0.0695023431900	-0.0614886138200	-0.0569428095000	-0.0530048861400	-0.0531738215000	-0.0482067333300	-0.0449569505000	-0.0395575804100	-0.0395529790000	-0.0351706666800	-0.0328991569400	-0.0305517418300	-0.0291079960800
-0.0971281998700	-0.1006499122000	-0.1003634260000	-0.1007294612000	-0.1017755939000	-0.1054708889000	-0.1019962662000	-0.1018695357000	-0.0985345198800	-0.0994386809900	-0.0967198605900	-0.0942143133700	-0.0890379269700	-0.0890406541400	-0.0883985516200	-0.0819334027900	-0.0823291888000	-0.0784545489000	-0.0800848881900	-0.0694550809000	-0.0621469288900	-0.0610030573500	-0.0528278446200	-0.0503163547100	-0.0491768774600	-0.0447311690700	-0.0407961151000	-0.0398421869500	-0.0378504959800	-0.0337722537100	-0.0328281667800	-0.0316912710400	-0.0299299121800
-0.0932504085500	-0.0922605915900	-0.0954594422900	-0.0956414410800	-0.0957383960400	-0.0939210874100	-0.0982932475200	-0.0948720806800	-0.0897554231100	-0.0891873495100	-0.0910429385200	-0.0883662279200	-0.0868396935600	-0.0817515635200	-0.0792135319600	-0.0761102027000	-0.0748093656300	-0.0719787744900	-0.0694550809000	-0.0681257018300	-0.0639087439200	-0.0576289376300	-0.0528156672700	-0.0507330796900	-0.0458509951500	-0.0414890943700	-0.0395982194700	-0.0345364492100	-0.0318536668000	-0.0328125789400	-0.0300695383000	-0.0286968944900	-0.0287945160100
-0.0864065882300	-0.0886928007600	-0.0905022433700	-0.0883304153400	-0.0883730783100	-0.0893634556600	-0.0880474682700	-0.0853630747400	-0.0848911196600	-0.0804455644900	-0.0786767831500	-0.0778133591200	-0.0773929464800	-0.0742319655100	-0.0734925240200	-0.0710491603500	-0.0703761708700	-0.0695023431900	-0.0621469288900	-0.0639087439200	-0.0576265655500	-0.0552733530700	-0.0509440777500	-0.0480341084000	-0.0464063001800	-0.0381331352400	-0.0385442837800	-0.0366768782400	-0.0343170659500	-0.0311174655300	-0.0286294940500	-0.0269864240600	-0.0253342715100
-0.0813246029700	-0.0831745797400	-0.0809505315200	-0.0815840408800	-0.0824379350100	-0.0839393017800	-0.0819819249100	-0.0776834552800	-0.0804425939700	-0.0783522330600	-0.0761695340400	-0.0761415260000	-0.0725422545000	-0.0676921588100	-0.0695673351300	-0.0643821459300	-0.0640629400400	-0.0614886138200	-0.0610030573500	-0.0576289376300	-0.0552733530700	-0.0525955123500	-0.0494328202800	-0.0457946850900	-0.0423106918000	-0.0380089939500	-0.0352794242700	-0.0356091211600	-0.0296265102600	-0.0296542757800	-0.0288132352400	-0.0262091544100	-0.0241669320400
-0.0766253001900	-0.0775630864800	-0.0753463994100	-0.0797393025500	-0.0800827898000	-0.0758453167700	-0.0744944789200	-0.0747392910400	-0.0734792295600	-0.0738951900700	-0.0688173492500	-0.0673068706800	-0.0707276233200	-0.0655712485200	-0.0660286875800	-0.0600651860400	-0.0598531979700	-0.0569428095000	-0.0528278446200	-0.0528156672700	-0.0509440777500	-0.0494328202800	-0.0463185446900	-0.0465712816400	-0.0408114799700	-0.0372213593400	-0.0355395515900	-0.0317787370100	-0.0298534044900	-0.0289530850000	-0.0261878441700	-0.0259535882000	-0.0220497881000
-0.0750986998400	-0.0739747179600	-0.0749309868300	-0.0733933445700	-0.0739095408000	-0.0734974579700	-0.0709510720400	-0.0732381210800	-0.0681600852800	-0.0686444590500	-0.0674053858600	-0.0668039499500	-0.0632645733100	-0.0610048488600	-0.0570995889600	-0.0603058062200	-0.0551621348300	-0.0530048861400	-0.0503163547100	-0.0507330796900	-0.0480341084000	-0.0457946850900	-0.0465712816400	-0.0415937178700	-0.0373625731800	-0.0371861813300	-0.0348336291700	-0.0327854430200	-0.0276474226100	-0.0255850928700	-0.0252446797800	-0.0231598552200	-0.0220679584900
-0.0675219188200	-0.0668719859400	-0.0685206624100	-0.0685713273900	-0.0679803308100	-0.0686374882200	-0.0691137450100	-0.0683205231800	-0.0666370657200	-0.0655551812100	-0.0593045748600	-0.0607596353000	-0.0574495804600	-0.0599129917100	-0.0560534760600	-0.0546813892000	-0.0520736920200	-0.0531738215000	-0.0491768774600	-0.0458509951500	-0.0464063001800	-0.0423106918000	-0.0408114799700	-0.0373625731800	-0.0355613355300	-0.0353074192600	-0.0339495927500	-0.0307845195800	-0.0260286127800	-0.0243426089800	-0.0253240703500	-0.0236894532100	-0.0215420465600
-0.0645170512100	-0.0656446807700	-0.0682344105300	-0.0654615436400	-0.0649243797300	-0.0633979658900	-0.0646930785700	-0.0611175505000	-0.0624522141400	-0.0613862756700	-0.0579432257900	-0.0591951433800	-0.0551571288600	-0.0524528810400	-0.0528906261800	-0.0519238077600	-0.0495927193100	-0.0482067333300	-0.0447311690700	-0.0414890943700	-0.0381331352400	-0.0380089939500	-0.0372213593400	-0.0371861813300	-0.0353074192600	-0.0345421655700	-0.0314467841400	-0.0303828386300	-0.0271287684800	-0.0254161243700	-0.0238782066500	-0.0213296274600	-0.0190859050200
-0.0607793537400	-0.0613642413800	-0.0611917154300	-0.0633053707500	-0.0621192564000	-0.0615903523800	-0.0610347060300	-0.0575940834800	-0.0563094078800	-0.0556604240300	-0.0537430748500	-0.0525676500100	-0.0536187582700	-0.0491279901500	-0.0488064269700	-0.0447985531400	-0.0462880827600	-0.0449569505000	-0.0407961151000	-0.0395982194700	-0.0385442837800	-0.0352794242700	-0.0355395515900	-0.0348336291700	-0.0339495927500	-0.0314467841400	-0.0258280032500	-0.0266790928300	-0.0252846091300	-0.0211279091200	-0.0222538028100	-0.0197931379900	-0.0176856804800
-0.0584232720200	-0.0569971124400	-0.0576122949100	-0.0578479115200	-0.0585575640900	-0.0563413075900	-0.0563340054500	-0.0545336995900	-0.0534031012300	-0.0537236166400	-0.0517177322300	-0.0517298045300	-0.0496343830600	-0.0470317505300	-0.0441515447500	-0.0433312149400	-0.0422350692500	-0.0395575804100	-0.0398421869500	-0.0345364492100	-0.0366768782400	-0.0356091211600	-0.0317787370100	-0.0327854430200	-0.0307845195800	-0.0303828386300	-0.0266790928300	-0.0287843789400	-0.0244878763000	-0.0228878844500	-0.0195218927800	-0.0193273413500	-0.0184494594500
-0.0548907217800	-0.0540141924300	-0.0565053721300	-0.0565073490800	-0.0556395232200	-0.0532915199900	-0.0550536969300	-0.0512380442400	-0.0521192891200	-0.0499704231700	-0.0498053749300	-0.0475785202900	-0.0459296652000	-0.0435538966200	-0.0440866699400	-0.0417112933900	-0.0378131934400	-0.0395529790000	-0.0378504959800	-0.0318536668000	-0.0343170659500	-0.0296265102600	-0.0298534044900	-0.0276474226100	-0.0260286127800	-0.0271287684800	-0.0252846091300	-0.0244878763000	-0.0224604810700	-0.0225014868700	-0.0190101650700	-0.0183867460400	-0.0185065920400
-0.0541605573300	-0.0533244806500	-0.0526760066900	-0.0534941932200	-0.0533578156600	-0.0513621620200	-0.0528321764000	-0.0512558888300	-0.0496507335800	-0.0454473861800	-0.0467959304700	-0.0460917978100	-0.0443223163700	-0.0410152193400	-0.0386386016200	-0.0365748573700	-0.0366718251700	-0.0351706666800	-0.0337722537100	-0.0328125789400	-0.0311174655300	-0.0296542757800	-0.0289530850000	-0.0255850928700	-0.0243426089800	-0.0254161243700	-0.0211279091200	-0.0228878844500	-0.0225014868700	-0.0197467304800	-0.0194629056800	-0.0168892748400	-0.0172596783400
-0.0503149884600	-0.0520823041300	-0.0495022505400	-0.0509501867100	-0.0503320797900	-0.0488906594400	-0.0490954284400	-0.0492914993600	-0.0455078968500	-0.0460567567100	-0.0437738136800	-0.0435624320300	-0.0421290316600	-0.0392638325800	-0.0375841611600	-0.0358104233500	-0.0334793716000	-0.0328991569400	-0.0328281667800	-0.0300695383000	-0.0286294940500	-0.0288132352400	-0.0261878441700	-0.0252446797800	-0.0253240703500	-0.0238782066500	-0.0222538028100	-0.0195218927800	-0.0190101650700	-0.0194629056800	-0.0179842369100	-0.0173595707000	-0.0153175382900
-0.0497828697700	-0.0473969842400	-0.0483774806000	-0.0471225848300	-0.0464721603600	-0.0487025539000	-0.0461330804200	-0.0441955836700	-0.0439623704000	-0.0427055569200	-0.0410825631100	-0.0415701767700	-0.0383748816500	-0.0367907673400	-0.0352630408200	-0.0360112280200	-0.0328698402000	-0.0305517418300	-0.0316912710400	-0.0286968944900	-0.0269864240600	-0.0262091544100	-0.0259535882000	-0.0231598552200	-0.0236894532100	-0.0213296274600	-0.0197931379900	-0.0193273413500	-0.0183867460400	-0.0168892748400	-0.0173595707000	-0.0163352722800	-0.0144341416400
-0.0464289142200	-0.0471526012400	-0.0466714423000	-0.0468011281900	-0.0455441755900	-0.0435148677200	-0.0445565372100	-0.0405121199200	-0.0427400499400	-0.0413542908700	-0.0398917005600	-0.0401103535600	-0.0350375903700	-0.0346338190700	-0.0323202117200	-0.0323790767000	-0.0291499600400	-0.0291079960800	-0.0299299121800	-0.0287945160100	-0.0253342715100	-0.0241669320400	-0.0220497881000	-0.0220679584900	-0.0215420465600	-0.0190859050200	-0.0176856804800	-0.0184494594500	-0.0185065920400	-0.0172596783400	-0.0153175382900	-0.0144341416400	-0.0146921724500
