# Supplementary material for: Degree Correlations in Directed Scale-Free Networks
Source: PLoS One. 2014 Oct 13;9(10):e110121. doi: 10.1371/journal.pone.0110121 (PMC4195702; doi:10.1371/journal.pone.0110121)
Supplement: File S1 — Raw data files. (GZ) [file pone.0110121.s001.gz › Scatter.txt]

1	98.11683009236
2	80.86589291685
3	71.96736340333
4	66.19824968905
5	62.03663939351
6	58.83763960924
7	56.26515561278
8	54.11921150632
9	52.27032000985
10	50.63081681715
11	49.14341411911
12	47.77928049554
13	46.53924331503
14	45.40691404308
15	44.36189173691
16	43.3859584883
17	42.46920006486
18	41.60994222922
19	40.81112577996
20	40.06086297009
21	39.35127731026
22	38.67328044755
23	38.03439759692
24	37.4252656713
25	36.83761863014
26	36.28573932097
27	35.75939809062
28	35.24585610962
29	34.76018908097
30	34.29009728262
31	33.82317480828
32	33.37623999115
33	32.93758548466
34	32.49833131075
35	32.07462929204
36	31.65033362298
37	31.24073732367
38	30.8320836514
39	30.43818244581
40	30.05289058363
41	29.67197480749
42	29.30668671374
43	28.94662585389
44	28.60207044816
45	28.26145182328
46	27.9350680187
47	27.6119767639
48	27.2992455081
49	26.99471059123
50	26.69438294008
51	26.40586702978
52	26.11893244488
53	25.84279025215
54	25.56836664627
55	25.3040430312
56	25.04158210715
57	24.78449918035
58	24.53659433529
59	24.29029106614
60	24.05107788576
61	23.81621847187
62	23.58475118314
63	23.36078918603
64	23.13911372462
65	22.92270813837
66	22.71435312423
67	22.50804332432
68	22.30627239905
69	22.11171169469
70	21.91862628881
71	21.72962887501
72	21.54728637838
73	21.36546760105
74	21.18668579541
75	21.01179316177
76	20.83860175132
77	20.66636798651
78	20.49610327857
79	20.32867544165
80	20.16200470787
81	19.99726040797
82	19.83431040112
83	19.6724756481
84	19.51305012947
85	19.35583302858
86	19.20032479446
87	19.04661209226
88	18.89688045312
89	18.74997033137
90	18.60554428565
91	18.46207894802
92	18.32354617294
93	18.18779500128
94	18.05483890602
95	17.92268109471
96	17.79498222212
97	17.6705698847
98	17.54889061636
99	17.4298835157
100	17.31114105791
101	17.19710756331
102	17.08535032107
103	16.97583481387
104	16.86857353642
105	16.76166018432
106	16.65850460859
107	16.55786417666
108	16.45924672182
109	16.36254401805
110	16.26677569534
111	16.17214694129
112	16.08073942712
113	15.99100815552
114	15.90289431625
115	15.81637635214
116	15.73029903311
117	15.64540586218
118	15.56398613937
119	15.48442739416
120	15.40677561096
121	15.33102218975
122	15.25683122711
123	15.1832501391
124	15.11229410474
125	15.04356112504
126	14.97634303379
127	14.91056474621
128	14.84615077179
129	14.78275664115
130	14.71972940486
131	14.65831174681
132	14.59873756201
133	14.54032714766
134	14.48299692664
135	14.42666235961
136	14.37127045181
137	14.31631296896
138	14.261819263
139	14.20837208659
140	14.15597057312
141	14.10420725081
142	14.05308738979
143	14.00261033505
144	13.9527485705
145	13.90331676936
146	13.85386073175
147	13.80499656864
148	13.75727406078
149	13.71038299904
150	13.66418649914
151	13.61872638413
152	13.57403047174
153	13.53008927064
154	13.48684843864
155	13.44392703163
156	13.40156402491
157	13.35975980822
158	13.31868986497
159	13.27806171619
160	13.23782182936
161	13.19792557494
162	13.15831826678
163	13.11893158958
164	13.07970434836
165	13.04050492245
166	13.00126102163
167	12.9620187781
168	12.92288085766
169	12.88402326479
170	12.84537653337
171	12.80698510415
172	12.76887883205
173	12.73110295699
174	12.69370811488
175	12.6567167912
176	12.62014363835
177	12.58406015915
178	12.54854392117
179	12.51359035539
180	12.47920837836
181	12.44524450875
182	12.41181245601
183	12.37891435063
184	12.34656677807
185	12.3147717959
186	12.28348984215
187	12.25266245899
188	12.22224315295
189	12.19219333191
190	12.16278188493
191	12.13390658015
192	12.1054384315
193	12.07734188385
194	12.04954564126
195	12.02160532963
196	11.99385853281
197	11.96625435544
198	11.93873918336
199	11.91127318885
200	11.88381688381
201	11.85632794437
202	11.82879770296
203	11.80124981552
204	11.77369861648
205	11.7464330357
206	11.71936598578
207	11.69234272885
208	11.66534743636
209	11.63833964867
210	11.61118819177
211	11.58352074494
212	11.55565843859
213	11.52757073271
214	11.49925002723
215	11.47067856682
216	11.44184768185
217	11.4127705417
218	11.38346084004
219	11.35391695877
220	11.32413011968
221	11.29411930898
222	11.26396511319
223	11.23377009873
224	11.20345650132
225	11.17306670151
226	11.1426079197
227	11.11205165235
228	11.08136802655
229	11.05053164625
230	11.01960114391
231	10.98863351853
232	10.95768269531
233	10.92680275961
234	10.89604570709
235	10.86545195567
236	10.83505775184
237	10.8049094604
238	10.77506136285
239	10.74556929027
240	10.71648659292
241	10.68784540097
242	10.65964904646
243	10.63177637271
244	10.60429616468
245	10.57719124321
246	10.55042683878
247	10.52397225895
248	10.49779935662
249	10.47189210906
250	10.44623151097
251	10.42089371085
252	10.39581788258
253	10.3710030029
254	10.34647648046
255	10.32225421905
256	10.29834422576
257	10.27473962819
258	10.25142617228
259	10.22839642762
260	10.20564660179
261	10.18315544433
262	10.16088495219
263	10.13880421717
264	10.11689671551
265	10.0951572951
266	10.07358855513
267	10.05214794078
268	10.03083935834
269	10.00965169443
270	9.98857930749
271	9.967611648483
272	9.94674006837
273	9.925961525248
274	9.905259766434
275	9.884622473817
276	9.864052174335
277	9.84363036673
278	9.823353440465
279	9.803236324577
280	9.783314418314
281	9.763628527312
282	9.744220888932
283	9.725123208639
284	9.706349527254
285	9.687895024474
286	9.66975157529
287	9.651917239051
288	9.634382363147
289	9.617126563819
290	9.600128366396
291	9.583363569418
292	9.56679503167
293	9.550374157281
294	9.534057205224
295	9.517810738013
296	9.501611179096
297	9.485443938921
298	9.469283813587
299	9.453114022648
300	9.436934529566
301	9.420739338776
302	9.404512333881
303	9.388228557108
304	9.3718586176
305	9.355387729508
306	9.338824305359
307	9.322194622343
308	9.305525047463
309	9.288872833249
310	9.272246102383
311	9.255677165584
312	9.239186195881
313	9.222797723202
314	9.206534714535
315	9.190419550854
316	9.174465724078
317	9.158691898237
318	9.143120282266
319	9.128133438545
320	9.112912222503
321	9.097939006159
322	9.083281669232
323	9.068835632164
324	9.054474786954
325	9.04037180387
326	9.026546389762
327	9.01298126044
328	8.999650680066
329	8.986536228672
330	8.973629393399
331	8.960911464654
332	8.948343287568
333	8.935877123885
334	8.92347320294
335	8.911098378584
336	8.898113796468
337	8.88574362705
338	8.873352147998
339	8.860921558529
340	8.848446421414
341	8.835926210909
342	8.823360707583
343	8.810759237264
344	8.798144434656
345	8.78554326519
346	8.772985202407
347	8.760491547479
348	8.748079233527
349	8.735770775683
350	8.723534508308
351	8.711437603967
352	8.699506591869
353	8.68775315816
354	8.676178996987
355	8.664773766384
356	8.653523521544
357	8.642423224548
358	8.631468124184
359	8.620657920078
360	8.609986433185
361	8.599447654363
362	8.589039891737
363	8.578751107914
364	8.568566801685
365	8.55848179671
366	8.548499051586
367	8.538672729351
368	8.529024542131
369	8.519517178139
370	8.510161818012
371	8.500959802749
372	8.491902289164
373	8.482972678103
374	8.474155844001
375	8.465433000581
376	8.456776635456
377	8.44816225116
378	8.439568832076
379	8.430966226438
380	8.422314747461
381	8.413572848064
382	8.404706839885
383	8.395691607693
384	8.386508518737
385	8.37714788714
386	8.367148608406
387	8.357465660682
388	8.346070334998
389	8.334779545693
390	8.324549571157
391	8.314204215503
392	8.303749633453
393	8.293197574287
394	8.282558779397
395	8.271837892772
396	8.261034634312
397	8.250211131441
398	8.239319496197
399	8.228366020825
400	8.217356020182
401	8.206293988901
402	8.195194426913
404	8.172590757569
405	8.160563420595
407	8.1384659956
409	8.116511081581
410	8.105669301075
411	8.094934611407
412	8.084328704917
413	8.073872054397
414	8.063581652024
415	8.053471945902
416	8.043550948083
417	8.033823399002
418	8.023713901247
419	8.014393085994
420	8.005257891932
422	7.987367817053
423	7.978149227275
424	7.969656798913
425	7.961318059692
426	7.953098983431
427	7.945021197386
428	7.937003755561
429	7.92903255041
430	7.921077919719
431	7.913113965745
432	7.90511578681
433	7.897060069048
434	7.888928146913
435	7.880012560897
436	7.87171610207
437	7.863299931187
438	7.854774901645
439	7.846099538248
440	7.837272412164
441	7.828302297123
442	7.819196393381
443	7.809476771718
444	7.800137968669
445	7.790667186779
446	7.781042144439
447	7.771312865304
448	7.761436666586
449	7.751422663048
450	7.741288431553
451	7.731045188435
452	7.720705169541
453	7.710281658459
454	7.699782102734
455	7.689339404718
456	7.678866616388
457	7.668364585649
458	7.657841367604
459	7.647301402572
460	7.636749429778
461	7.62671522598
462	7.616239643959
463	7.605758019529
464	7.595269444728
465	7.584769563999
466	7.574252799242
467	7.564082476602
468	7.554390208539
469	7.543927105712
470	7.53357936147
472	7.513745773921
477	7.463675723838
478	7.454126973441
479	7.444167553418
480	7.434306762481
481	7.424557014276
482	7.414934263173
483	7.405452623918
484	7.396121883069
485	7.387626599385
486	7.378994670798
487	7.369711745044
488	7.360987790602
489	7.352644382225
491	7.335884285452
492	7.32795822084
494	7.311919276756
495	7.304214339626
497	7.289085079519
498	7.281655316077
499	7.274318318181
500	7.266943026802
501	7.259742879763
502	7.252608553401
503	7.245530657704
504	7.238500793079
505	7.231023672628
506	7.223992761312
508	7.210765065621
509	7.20305380743
510	7.196110361615
512	7.182239658671
514	7.167968079952
515	7.160986414903
516	7.153954714881
518	7.137537640825
519	7.130208472075
520	7.12279000919
521	7.11527161437
522	7.107640349826
523	7.099883675439
524	7.091988772352
525	7.082792596729
527	7.066152179255
528	7.057597539371
529	7.048882909951
530	7.039276374747
531	7.030329154115
532	7.021225504836
533	7.011234140077
536	6.980518318597
537	6.970901448691
538	6.961185741376
540	6.941489153042
541	6.931529712983
542	6.921514534129
543	6.910568969975
544	6.900576588944
545	6.890560365254
546	6.880532001292
551	6.82986369831
552	6.819915603552
553	6.809477338663
554	6.799606478543
555	6.789764412356
558	6.760371449465
559	6.750700874889
560	6.74108876336
561	6.731411579258
562	6.721958077377
564	6.703213393249
566	6.684803195976
568	6.666741373786
570	6.648679601198
571	6.639913053539
572	6.631162163554
573	6.622749395072
574	6.614426933433
577	6.589261735718
579	6.572821097617
580	6.564712801393
581	6.556677808939
582	6.548953390488
583	6.541138696003
584	6.53329430956
586	6.517942243506
588	6.502456659775
589	6.495035460345
591	6.480395786107
594	6.457921559496
595	6.450530866426
596	6.442990318971
598	6.428041869157
599	6.420549928858
600	6.413241585077
601	6.405744324052
603	6.391142929557
604	6.38357219633
605	6.375970843008
606	6.369151896473
608	6.353818065083
609	6.346224901567
610	6.33854569622
612	6.324052113685
613	6.316151614966
614	6.308695644004
615	6.300857598606
616	6.293382594956
618	6.278164619211
619	6.270531779915
620	6.263076037965
623	6.242193567093
624	6.234792198033
625	6.227434675236
626	6.220123013789
627	6.212860316098
628	6.205817191705
630	6.192051599096
631	6.184573472315
632	6.177615699539
633	6.171103989163
634	6.16425341755
636	6.150858475956
637	6.144232577348
639	6.131620496552
643	6.10630818481
644	6.100151671223
645	6.094472501296
646	6.088339294063
648	6.076422404036
649	6.070499235209
650	6.064798323332
653	6.047712267848
654	6.041975717514
655	6.036284669926
657	6.024918190269
658	6.019203809339
659	6.013747415522
660	6.008311693051
662	5.997614261316
665	5.9826425148
666	5.977974607048
667	5.973255339141
668	5.968088285519
670	5.958577176328
671	5.953922932193
672	5.949662767659
674	5.940870346019
677	5.928503966713
678	5.924841112844
679	5.920749768116
682	5.908835380936
684	5.901156152274
689	5.883406215829
691	5.876058480507
692	5.872555804595
693	5.869127433342
694	5.86566672962
695	5.862318141913
696	5.859293399287
698	5.852647003256
700	5.846432310496
701	5.843387074244
703	5.837043280192
704	5.834174015755
706	5.828004148943
711	5.813325470853
712	5.810065912966
714	5.804786585833
715	5.802439526594
716	5.799579902769
717	5.797375703608
719	5.79123203556
720	5.788308614216
722	5.782669023248
723	5.779540078711
724	5.776778977681
728	5.766632625415
729	5.76447263569
731	5.759361090584
732	5.757077021014
735	5.748394897021
737	5.743562686846
739	5.73872077795
740	5.735375789639
741	5.733042219325
744	5.725230056103
748	5.715413175478
749	5.712591173762
750	5.709783367389
751	5.706861692197
753	5.701769162507
754	5.699440524474
756	5.694075989119
757	5.691063847306
759	5.685669365257
760	5.682948185171
762	5.677725779658
763	5.67503437781
764	5.672429332918
767	5.664600995852
768	5.661965015908
770	5.656885403007
774	5.646451297885
776	5.64116983426
777	5.638536905269
779	5.633329565818
782	5.625668588292
784	5.62086533066
785	5.618373478503
787	5.613330716616
789	5.608316852812
790	5.605799652862
791	5.603340425138
793	5.598672209882
801	5.579657443617
802	5.577230714691
804	5.572622911403
806	5.568037949751
807	5.566093261979
811	5.556719132152
816	5.543757468535
818	5.538129428556
820	5.532370439794
822	5.526499543727
824	5.520536610029
827	5.511460680602
828	5.50840847906
829	5.505345758099
831	5.499194563183
833	5.493017213752
836	5.483719089826
837	5.480614140029
839	5.474399256641
840	5.471290211018
843	5.461961413086
845	5.455744188975
847	5.449531137839
848	5.446426738786
853	5.430931821149
854	5.427838972417
859	5.412408403573
863	5.400105752037
864	5.397036049185
865	5.393968762802
866	5.390903927379
868	5.384781825968
873	5.369522526205
876	5.360399257108
880	5.348272216001
884	5.336186343837
887	5.327148621091
891	5.315134271921
895	5.303161128429
898	5.294208220853
902	5.282306504295
910	5.258622994809
911	5.255673602668
912	5.252726625561
913	5.249782054751
919	5.232165909016
921	5.226313876179
922	5.223391687272
924	5.217555062106
926	5.211728859875
927	5.208819664135
928	5.205913065168
931	5.197208653083
935	5.185637792245
944	5.159744684287
948	5.14829757845
949	5.145441593426
953	5.134040333248
955	5.128352889865
956	5.125512383949
957	5.122673990635
961	5.111340930116
962	5.108512608788
967	5.094398848926
970	5.085951325565
980	5.057891011852
982	5.052295389016
983	5.049499498022
985	5.043911460188
988	5.035538619618
991	5.027176757774
992	5.024391952194
996	5.013265763081
998	5.007710965723
