# Supplementary material for: Degree Correlations in Directed Scale-Free Networks
Source: PLoS One. 2014 Oct 13;9(10):e110121. doi: 10.1371/journal.pone.0110121 (PMC4195702; doi:10.1371/journal.pone.0110121)
Supplement: File S1 — Raw data files. (GZ) [file pone.0110121.s001.gz › Upper.txt]

70.3099000000000	41.5416000000000	29.7633000000000	23.3095000000000	19.2273000000000	16.4102000000000	14.3482000000000	12.7733000000000	11.5311000000000	10.5259000000000	9.6956600000000	8.9983800000000	8.4042500000000	7.8917000000000	7.4448300000000	7.0518600000000	6.7031900000000	6.3919200000000	6.1114700000000	5.8579300000000	5.6276200000000	5.4205300000000	5.2257500000000	5.0498600000000	4.8828000000000	4.7362000000000	4.5951200000000	4.4543500000000	4.3307300000000	4.2195100000000	4.1108700000000	4.0073300000000	3.9120200000000	3.8286400000000	3.7376700000000	3.6635600000000	3.5835200000000	3.4965100000000	3.4339900000000	3.3673000000000	3.2958400000000	3.2188800000000	3.1780500000000	3.1354900000000	3.0445200000000	2.9957300000000	2.9444400000000	2.8903700000000	2.8903700000000	2.8332100000000
	55.9208000000000	35.6475000000000	26.5315000000000	21.2634000000000	17.8138000000000	15.3743000000000	13.5558000000000	12.1473000000000	11.0236000000000	10.1059000000000	9.3421600000000	8.6965100000000	8.1432300000000	7.6638800000000	7.2435100000000	6.8731600000000	6.5439100000000	6.2480400000000	5.9814100000000	5.7397900000000	5.5214600000000	5.3181200000000	5.1358000000000	4.9628400000000	4.8040200000000	4.6539600000000	4.5217900000000	4.3944500000000	4.2766700000000	4.1588800000000	4.0604400000000	3.9512400000000	3.8712000000000	3.7841900000000	3.6888800000000	3.6109200000000	3.5263600000000	3.4657400000000	3.4012000000000	3.3322000000000	3.2581000000000	3.2188800000000	3.1354900000000	3.0910400000000	3.0445200000000	2.9957300000000	2.9444400000000	2.8903700000000	2.8332100000000
		47.1952000000000	31.5283000000000	24.0902000000000	19.6392000000000	16.6521000000000	14.5008000000000	12.8745000000000	11.6004000000000	10.5745000000000	9.7303200000000	9.0231700000000	8.4220000000000	7.9043300000000	7.4535600000000	7.0579000000000	6.7068600000000	6.3935900000000	6.1114700000000	5.8579300000000	5.6276200000000	5.4161000000000	5.2203600000000	5.0434300000000	4.8828000000000	4.7273900000000	4.5849700000000	4.4543500000000	4.3307300000000	4.2195100000000	4.1108700000000	4.0073300000000	3.9120200000000	3.8066600000000	3.7376700000000	3.6375900000000	3.5553500000000	3.4965100000000	3.4339900000000	3.3673000000000	3.2958400000000	3.2188800000000	3.1780500000000	3.1354900000000	3.0445200000000	2.9957300000000	2.9444400000000	2.8903700000000	2.8903700000000
			41.2165000000000	28.4459000000000	22.1630000000000	18.3092000000000	15.6752000000000	13.7512000000000	12.2801000000000	11.1171000000000	10.1734000000000	9.3917400000000	8.7332700000000	8.1707500000000	7.6843200000000	7.2591200000000	6.8844900000000	6.5510800000000	6.2538300000000	5.9839400000000	5.7430000000000	5.5214600000000	5.3181200000000	5.1299000000000	4.9628400000000	4.8040200000000	4.6539600000000	4.5217900000000	4.3944500000000	4.2766700000000	4.1588800000000	4.0430500000000	3.9512400000000	3.8501500000000	3.7612000000000	3.6888800000000	3.6109200000000	3.5263600000000	3.4657400000000	3.4012000000000	3.3322000000000	3.2581000000000	3.2188800000000	3.1354900000000	3.0910400000000	3.0445200000000	2.9957300000000	2.9444400000000	2.8903700000000
				36.8110000000000	26.0311000000000	20.5924000000000	17.1944000000000	14.8388000000000	13.0985000000000	11.7557000000000	10.6858000000000	9.8120800000000	9.0843200000000	8.4684200000000	7.9398700000000	7.4809900000000	7.0791800000000	6.7226300000000	6.4068800000000	6.1224900000000	5.8664700000000	5.6312100000000	5.4205300000000	5.2257500000000	5.0434300000000	4.8828000000000	4.7273900000000	4.5849700000000	4.4543500000000	4.3307300000000	4.2046900000000	4.1108700000000	4.0073300000000	3.9120200000000	3.8066600000000	3.7135700000000	3.6375900000000	3.5553500000000	3.4965100000000	3.4339900000000	3.3673000000000	3.2958400000000	3.2188800000000	3.1780500000000	3.0910400000000	3.0445200000000	2.9957300000000	2.9444400000000	2.8903700000000
					33.4030000000000	24.0761000000000	19.2814000000000	16.2427000000000	14.1121000000000	12.5236000000000	11.2884000000000	10.2979000000000	9.4844100000000	8.8035700000000	8.2249700000000	7.7262100000000	7.2923400000000	6.9107500000000	6.5722800000000	6.2691000000000	5.9989400000000	5.7525700000000	5.5294300000000	5.3230100000000	5.1358000000000	4.9628400000000	4.8040200000000	4.6539600000000	4.5217900000000	4.3944500000000	4.2626800000000	4.1588800000000	4.0430500000000	3.9512400000000	3.8501500000000	3.7612000000000	3.6888800000000	3.6109200000000	3.5263600000000	3.4657400000000	3.4012000000000	3.3322000000000	3.2581000000000	3.1780500000000	3.1354900000000	3.0910400000000	3.0445200000000	2.9957300000000	2.9444400000000
						30.6729000000000	22.4534000000000	18.1662000000000	15.4180000000000	13.4732000000000	12.0121000000000	10.8685000000000	9.9463600000000	9.1854300000000	8.5457800000000	8.0000100000000	7.5283300000000	7.1163900000000	6.7534400000000	6.4297200000000	6.1420400000000	5.8805300000000	5.6454500000000	5.4293500000000	5.2311100000000	5.0498600000000	4.8828000000000	4.7273900000000	4.5849700000000	4.4543500000000	4.3307300000000	4.2046900000000	4.0943400000000	4.0073300000000	3.8918200000000	3.8066600000000	3.7135700000000	3.6375900000000	3.5553500000000	3.4965100000000	3.4012000000000	3.3673000000000	3.2958400000000	3.2188800000000	3.1780500000000	3.0910400000000	3.0445200000000	2.9957300000000	2.9444400000000
							28.4274000000000	21.0800000000000	17.2031000000000	14.6947000000000	12.9059000000000	11.5532000000000	10.4886000000000	9.6259500000000	8.9111300000000	8.3079500000000	7.7915200000000	7.3440700000000	6.9517700000000	6.6053000000000	6.2971100000000	6.0210200000000	5.7714400000000	5.5412600000000	5.3375400000000	5.1474900000000	4.9698100000000	4.8121800000000	4.6634400000000	4.5217900000000	4.3944500000000	4.2766700000000	4.1588800000000	4.0430500000000	3.9512400000000	3.8501500000000	3.7612000000000	3.6888800000000	3.6109200000000	3.5263600000000	3.4657400000000	3.3673000000000	3.3322000000000	3.2581000000000	3.1780500000000	3.1354900000000	3.0910400000000	3.0445200000000	2.9957300000000
								26.5418000000000	19.8992000000000	16.3608000000000	14.0537000000000	12.3977000000000	11.1385000000000	10.1426000000000	9.3322900000000	8.6581700000000	8.0876400000000	7.5979000000000	7.1716600000000	6.7979400000000	6.4661400000000	6.1717000000000	5.9053600000000	5.6664300000000	5.4467400000000	5.2470200000000	5.0626000000000	4.8978400000000	4.7362000000000	4.5951200000000	4.4543500000000	4.3307300000000	4.2195100000000	4.1108700000000	4.0073300000000	3.9120200000000	3.8066600000000	3.7135700000000	3.6375900000000	3.5553500000000	3.4965100000000	3.4012000000000	3.3322000000000	3.2958400000000	3.2188800000000	3.1780500000000	3.0910400000000	3.0445200000000	2.9957300000000
									24.9321000000000	18.8707000000000	15.6165000000000	13.4807000000000	11.9392000000000	10.7613000000000	9.8258500000000	9.0617200000000	8.4242000000000	7.8826900000000	7.4163800000000	7.0103100000000	6.6528600000000	6.3350500000000	6.0520900000000	5.7960600000000	5.5645200000000	5.3518600000000	5.1590600000000	4.9836100000000	4.8202800000000	4.6728300000000	4.5326000000000	4.3944500000000	4.2766700000000	4.1588800000000	4.0604400000000	3.9512400000000	3.8501500000000	3.7612000000000	3.6888800000000	3.6109200000000	3.5263600000000	3.4657400000000	3.3673000000000	3.3322000000000	3.2581000000000	3.1780500000000	3.1354900000000	3.0910400000000	3.0445200000000
										23.5389000000000	17.9652000000000	14.9528000000000	12.9647000000000	11.5228000000000	10.4163000000000	9.5343800000000	8.8116500000000	8.2065800000000	7.6916600000000	7.2470800000000	6.8585700000000	6.5161900000000	6.2126100000000	5.9401700000000	5.6937300000000	5.4680600000000	5.2678600000000	5.0814000000000	4.9052700000000	4.7535900000000	4.6051700000000	4.4659100000000	4.3438100000000	4.2195100000000	4.1108700000000	4.0073300000000	3.9120200000000	3.8066600000000	3.7135700000000	3.6375900000000	3.5553500000000	3.4965100000000	3.4012000000000	3.3322000000000	3.2958400000000	3.2188800000000	3.1780500000000	3.0910400000000	3.0445200000000
											22.3190000000000	17.1603000000000	14.3564000000000	12.4968000000000	11.1425000000000	10.0993000000000	9.2650200000000	8.5792300000000	8.0037000000000	7.5126200000000	7.0875700000000	6.7153800000000	6.3868800000000	6.0935700000000	5.8318800000000	5.5947100000000	5.3799000000000	5.1817800000000	5.0039500000000	4.8362800000000	4.6821300000000	4.5432900000000	4.4067200000000	4.2766700000000	4.1743900000000	4.0604400000000	3.9512400000000	3.8501500000000	3.7612000000000	3.6888800000000	3.6109200000000	3.5263600000000	3.4657400000000	3.3673000000000	3.3322000000000	3.2581000000000	3.1780500000000	3.1354900000000	3.0910400000000
												21.2406000000000	16.4395000000000	13.8169000000000	12.0703000000000	10.7934000000000	9.8066500000000	9.0151800000000	8.3628800000000	7.8140000000000	7.3447200000000	6.9373100000000	6.5806400000000	6.2653000000000	5.9839400000000	5.7301000000000	5.5012600000000	5.2933000000000	5.0998700000000	4.9272500000000	4.7621700000000	4.6151200000000	4.4773400000000	4.3438100000000	4.2341100000000	4.1108700000000	4.0073300000000	3.9120200000000	3.8066600000000	3.7376700000000	3.6375900000000	3.5553500000000	3.4965100000000	3.4012000000000	3.3322000000000	3.2958400000000	3.2188800000000	3.1780500000000	3.0910400000000
													20.2792000000000	15.7891000000000	13.3259000000000	11.6793000000000	10.4715000000000	9.5353900000000	8.7824800000000	8.1605200000000	7.6357900000000	7.1861400000000	6.7957100000000	6.4520500000000	6.1484700000000	5.8777400000000	5.6312100000000	5.4116500000000	5.2094900000000	5.0238800000000	4.8520300000000	4.7004800000000	4.5538800000000	4.4188400000000	4.2904600000000	4.1743900000000	4.0604400000000	3.9702900000000	3.8712000000000	3.7841900000000	3.6888800000000	3.6109200000000	3.5263600000000	3.4657400000000	3.3673000000000	3.3322000000000	3.2581000000000	3.1780500000000	3.1354900000000
														19.4158000000000	15.1989000000000	12.8768000000000	11.3193000000000	10.1736000000000	9.2831300000000	8.5652200000000	7.9707400000000	7.4685100000000	7.0370300000000	6.6618500000000	6.3315000000000	6.0378700000000	5.7776500000000	5.5412600000000	5.3278800000000	5.1299000000000	4.9487600000000	4.7874900000000	4.6347300000000	4.4886400000000	4.3567100000000	4.2341100000000	4.1271300000000	4.0253500000000	3.9120200000000	3.8286400000000	3.7376700000000	3.6375900000000	3.5553500000000	3.4965100000000	3.4339900000000	3.3673000000000	3.2958400000000	3.2188800000000	3.1780500000000
															18.6353000000000	14.6603000000000	12.4640000000000	10.9866000000000	9.8967100000000	9.0477000000000	8.3614700000000	7.7923500000000	7.3105500000000	6.8956800000000	6.5352400000000	6.2166100000000	5.9322500000000	5.6801700000000	5.4510400000000	5.2417500000000	5.0562500000000	4.8828000000000	4.7185000000000	4.5747100000000	4.4308200000000	4.3040700000000	4.1896500000000	4.0775400000000	3.9702900000000	3.8712000000000	3.7841900000000	3.6888800000000	3.6109200000000	3.5263600000000	3.4657400000000	3.4012000000000	3.3322000000000	3.2581000000000	3.1780500000000
																17.9259000000000	14.1665000000000	12.0831000000000	10.6778000000000	9.6386100000000	8.8273200000000	8.1704700000000	7.6241300000000	7.1608500000000	6.7615700000000	6.4134600000000	6.1070200000000	5.8318800000000	5.5872500000000	5.3659800000000	5.1647900000000	4.9836100000000	4.8121800000000	4.6539600000000	4.5108600000000	4.3820300000000	4.2485000000000	4.1431300000000	4.0253500000000	3.9318300000000	3.8286400000000	3.7376700000000	3.6635600000000	3.5835200000000	3.4965100000000	3.4339900000000	3.3673000000000	3.2958400000000	3.2188800000000
																	17.2776000000000	13.7117000000000	11.7301000000000	10.3902000000000	9.3973200000000	8.6204700000000	7.9902400000000	7.4656600000000	7.0201900000000	6.6346300000000	6.2989500000000	6.0014100000000	5.7365700000000	5.5012600000000	5.2832000000000	5.0876000000000	4.9126500000000	4.7449300000000	4.5951200000000	4.4543500000000	4.3307300000000	4.2046900000000	4.0943400000000	3.9889800000000	3.8918200000000	3.7841900000000	3.6888800000000	3.6109200000000	3.5263600000000	3.4657400000000	3.4012000000000	3.3322000000000	3.2581000000000
																		16.6826000000000	13.2912000000000	11.4020000000000	10.1217000000000	9.1710800000000	8.4259500000000	7.8204400000000	7.3152200000000	6.8855100000000	6.5147100000000	6.1903200000000	5.9026300000000	5.6454500000000	5.4161000000000	5.2094900000000	5.0172800000000	4.8441900000000	4.6821300000000	4.5326000000000	4.3944500000000	4.2766700000000	4.1588800000000	4.0430500000000	3.9318300000000	3.8501500000000	3.7612000000000	3.6635600000000	3.5835200000000	3.4965100000000	3.4339900000000	3.3673000000000	3.2958400000000
																			16.1343000000000	12.9011000000000	11.0960000000000	9.8702400000000	8.9584100000000	8.2424900000000	7.6596400000000	7.1731900000000	6.7580900000000	6.4002600000000	6.0845000000000	5.8081400000000	5.5568300000000	5.3327200000000	5.1299000000000	4.9487600000000	4.7791200000000	4.6249700000000	4.4773400000000	4.3438100000000	4.2195100000000	4.1108700000000	3.9889800000000	3.8918200000000	3.8066600000000	3.7135700000000	3.6375900000000	3.5553500000000	3.4657400000000	3.4012000000000	3.3322000000000
																				15.6271000000000	12.5380000000000	10.8097000000000	9.6340400000000	8.7579400000000	8.0690300000000	7.5071400000000	7.0379100000000	6.6372600000000	6.2897200000000	5.9864500000000	5.7170300000000	5.4722700000000	5.2575000000000	5.0626000000000	4.8828000000000	4.7185000000000	4.5643500000000	4.4188400000000	4.2904600000000	4.1743900000000	4.0604400000000	3.9512400000000	3.8501500000000	3.7612000000000	3.6635600000000	3.5835200000000	3.4965100000000	3.4339900000000	3.3673000000000
																					15.1562000000000	12.1989000000000	10.5414000000000	9.4118100000000	8.5686500000000	7.9047000000000	7.3626500000000	6.9087500000000	6.5206200000000	6.1841500000000	5.8888800000000	5.6276200000000	5.3936300000000	5.1817800000000	4.9904300000000	4.8121800000000	4.6539600000000	4.5108600000000	4.3694500000000	4.2485000000000	4.1271300000000	4.0073300000000	3.9120200000000	3.8066600000000	3.7135700000000	3.6375900000000	3.5553500000000	3.4657400000000	3.4012000000000
																						14.7177000000000	11.8815000000000	10.2891000000000	9.2021100000000	8.3895900000000	7.7488900000000	7.2254800000000	6.7855900000000	6.4101700000000	6.0845000000000	5.7990900000000	5.5451800000000	5.3181200000000	5.1119900000000	4.9199800000000	4.7535900000000	4.5951200000000	4.4543500000000	4.3174900000000	4.1896500000000	4.0775400000000	3.9702900000000	3.8712000000000	3.7841900000000	3.6888800000000	3.6109200000000	3.5263600000000	3.4339900000000
																							14.3084000000000	11.5836000000000	10.0513000000000	9.0039300000000	8.2198600000000	7.6009000000000	7.0942300000000	6.6695000000000	6.3044500000000	5.9889600000000	5.7104300000000	5.4638300000000	5.2417500000000	5.0434300000000	4.8598100000000	4.6913500000000	4.5432900000000	4.3944500000000	4.2626800000000	4.1431300000000	4.0253500000000	3.9318300000000	3.8286400000000	3.7376700000000	3.6375900000000	3.5553500000000	3.4965100000000
																								13.9250000000000	11.3033000000000	9.8267700000000	8.8161100000000	8.0586400000000	7.4599100000000	6.9688500000000	6.5567800000000	6.2045600000000	5.8971500000000	5.6276200000000	5.3845000000000	5.1704800000000	4.9767300000000	4.7957900000000	4.6347300000000	4.4886400000000	4.3438100000000	4.2195100000000	4.0943400000000	3.9889800000000	3.8918200000000	3.7841900000000	3.6888800000000	3.6109200000000	3.5263600000000
																									13.5653000000000	11.0391000000000	9.6144000000000	8.6379900000000	7.9054400000000	7.3251500000000	6.8501300000000	6.4504700000000	6.1070200000000	5.8081400000000	5.5451800000000	5.3082700000000	5.0998700000000	4.9126500000000	4.7362000000000	4.5747100000000	4.4308200000000	4.3040700000000	4.1743900000000	4.0604400000000	3.9512400000000	3.8501500000000	3.7612000000000	3.6635600000000	3.5835200000000
																										13.2268000000000	10.7895000000000	9.4131200000000	8.4686300000000	7.7591900000000	7.1974400000000	6.7357800000000	6.3473900000000	6.0137200000000	5.7235900000000	5.4680600000000	5.2364400000000	5.0304400000000	4.8441900000000	4.6821300000000	4.5217900000000	4.3820300000000	4.2485000000000	4.1271300000000	4.0073300000000	3.9120200000000	3.8066600000000	3.7135700000000	3.6375900000000
																											12.9078000000000	10.5532000000000	9.2220700000000	8.3074600000000	7.6197200000000	7.0741200000000	6.6267200000000	6.2480400000000	5.9242600000000	5.6419100000000	5.3936300000000	5.1704800000000	4.9698100000000	4.7874900000000	4.6249700000000	4.4659100000000	4.3307300000000	4.2046900000000	4.0775400000000	3.9702900000000	3.8712000000000	3.7612000000000	3.6888800000000
																												12.6064000000000	10.3292000000000	9.0402600000000	8.1539300000000	7.4866100000000	6.9575000000000	6.5220900000000	6.1548600000000	5.8377300000000	5.5606800000000	5.3181200000000	5.0998700000000	4.9052700000000	4.7273900000000	4.5643500000000	4.4188400000000	4.2766700000000	4.1588800000000	4.0430500000000	3.9318300000000	3.8286400000000	3.7376700000000
																													12.3212000000000	10.1165000000000	8.8671500000000	8.0073700000000	7.3594700000000	6.8448200000000	6.4199900000000	6.0637900000000	5.7557400000000	5.4848000000000	5.2470200000000	5.0369500000000	4.8441900000000	4.6728300000000	4.5108600000000	4.3694500000000	4.2341100000000	4.1108700000000	3.9889800000000	3.8918200000000	3.7841900000000
																														12.0509000000000	9.9140800000000	8.7021800000000	7.8671100000000	7.2370600000000	6.7369700000000	6.3243600000000	5.9763500000000	5.6767500000000	5.4116500000000	5.1817800000000	4.9767300000000	4.7874900000000	4.6151200000000	4.4659100000000	4.3174900000000	4.1896500000000	4.0775400000000	3.9512400000000	3.8501500000000
																															11.7942000000000	9.7213100000000	8.5444200000000	7.7328100000000	7.1204400000000	6.6333200000000	6.2304800000000	5.8916400000000	5.5984200000000	5.3423300000000	5.1179900000000	4.9126500000000	4.7273900000000	4.5643500000000	4.4188400000000	4.2766700000000	4.1431300000000	4.0253500000000	3.9120200000000
																																11.5502000000000	9.5374100000000	8.3936700000000	7.6044000000000	7.0085100000000	6.5337900000000	6.1420400000000	5.8111400000000	5.5254500000000	5.2730000000000	5.0498600000000	4.8520300000000	4.6728300000000	4.5108600000000	4.3694500000000	4.2341100000000	4.1108700000000	3.9889800000000
																																	11.3177000000000	9.3617700000000	8.2493100000000	7.4809900000000	6.8997200000000	6.4377500000000	6.0544400000000	5.7301000000000	5.4510400000000	5.2094900000000	4.9904300000000	4.7957900000000	4.6249700000000	4.4659100000000	4.3174900000000	4.1896500000000	4.0604400000000
																																		11.0961000000000	9.1937000000000	8.1110300000000	7.3626500000000	6.7968200000000	6.3438800000000	5.9712600000000	5.6559900000000	5.3845000000000	5.1416600000000	4.9344700000000	4.7449300000000	4.5747100000000	4.4188400000000	4.2766700000000	4.1431300000000
																																			10.8845000000000	9.0328900000000	7.9783100000000	7.2485000000000	6.6970300000000	6.2557500000000	5.8916400000000	5.5835000000000	5.3132100000000	5.0814000000000	4.8752000000000	4.6913500000000	4.5217900000000	4.3694500000000	4.2341100000000
																																				10.6821000000000	8.8787800000000	7.8508800000000	7.1388700000000	6.5998700000000	6.1696100000000	5.8141300000000	5.5134300000000	5.2522700000000	5.0238800000000	4.8202800000000	4.6347300000000	4.4773400000000	4.3174900000000
																																					10.4886000000000	8.7308500000000	7.7284200000000	7.0335100000000	6.5072800000000	6.0867700000000	5.7397900000000	5.4424200000000	5.1873900000000	4.9628400000000	4.7621700000000	4.5849700000000	4.4188400000000
																																						10.3031000000000	8.5887700000000	7.6103600000000	6.9324500000000	6.4183600000000	6.0063500000000	5.6664300000000	5.3752800000000	5.1239600000000	4.9052700000000	4.7095300000000	4.5326000000000
																																							10.1251000000000	8.4521200000000	7.4966500000000	6.8341100000000	6.3315000000000	5.9295900000000	5.5947100000000	5.3132100000000	5.0689000000000	4.8520300000000	4.6634400000000
																																								9.9542800000000	8.3206900000000	7.3870900000000	6.7393400000000	6.2480400000000	5.8522000000000	5.5254500000000	5.2522700000000	5.0106400000000	4.7957900000000
																																									9.7900900000000	8.1939500000000	7.2813900000000	6.6476900000000	6.1654200000000	5.7807400000000	5.4595900000000	5.1873900000000	4.9558300000000
																																										9.6322700000000	8.0721600000000	7.1793100000000	6.5596200000000	6.0890400000000	5.7104300000000	5.3981600000000	5.1299000000000
																																											9.4802100000000	7.9543700000000	7.0808700000000	6.4738900000000	6.0112700000000	5.6419100000000	5.3327200000000
																																												9.3337100000000	7.8407100000000	6.9856400000000	6.3902400000000	5.9375400000000	5.5759500000000
																																													9.1924800000000	7.7310500000000	6.8936600000000	6.3099200000000	5.8664700000000
																																														9.0561400000000	7.6246200000000	6.8035100000000	6.2324500000000
																																															8.9245200000000	7.5218600000000	6.7178000000000
																																																8.7974000000000	7.4223700000000
																																																	8.6743700000000

[truncated: 49 more columns]
