# Supplementary material for: Degree Correlations in Directed Scale-Free Networks
Source: PLoS One. 2014 Oct 13;9(10):e110121. doi: 10.1371/journal.pone.0110121 (PMC4195702; doi:10.1371/journal.pone.0110121)
Supplement: File S1 — Raw data files. (GZ) [file pone.0110121.s001.gz › README]

Data are provided as pure text files, in comma-space separated format. A list of the files with respective content follows:

Upper.txt:   raw data for upper cutoff N_U, in matrix form (Fig. 1)
Lower.txt:   raw data for lower cutoff N_L, in matrix form (Fig. 2)
Out-in.txt:  raw data for the r^{+-} Pearson coefficient, in matrix form (Fig. 3)
Scatter.txt: raw data for the in-degree vs. out-degree plot, in column form (Fig. 4)

The data in the matrices in Upper, Lower and Out-in are equally spaced between \gamma^±=2 and \gamma^±=3.
Note that not all elements of the matrices in Upper and Lower are present, as the data refer to the case \gamma^+ > \gamma^-.
The Scatter files contain two columns. The first column contains out-degrees, and the second column contains
the average in-degree of the neighbours of nodes with the corresponding out-degree.
